# Supplementary material for: A Single Nucleotide Polymorphism in the RASGRF2 Gene Is Associated with Alcoholic Liver Cirrhosis in Men
Source: PLoS One. 2016 Dec 19;11(12):e0168685. doi: 10.1371/journal.pone.0168685 (PMC5167392; doi:10.1371/journal.pone.0168685)
Supplement: S2 Table — Clinical and genotypic data from all included patients. (XLS) [file pone.0168685.s002.xls]

## Sheet: Sheet1
AGE	AC	AA	AD	AWLD	Control	KRAS	RASGRF2
65	1	0	1	0	0	1	3
67	1	0	1	0	0	1	3
67	1	1	0	0	0	1	3
47	1	0	1	0	0	1	3
39	1	1	0	0	0	1	2
62	1	0	1	0	0	1	2
67	1	0	1	0	0	1	2
64	1	0	1	0	0	2	2
73	1	1	0	0	0	1	2
67	1	0	1	0	0	1	2
56	1	1	0	0	0	1	2
35	1	0	1	0	0	1	2
43	1	1	0	0	0	1	2
57	1	0	1	0	0	1	2
63	1	1	0	0	0	1	2
71	1	0	1	0	0	3	2
47	1	0	1	0	0	1	2
38	1	0	1	0	0	2	2
56	1	0	1	0	0	1	2
69	1	0	1	0	0	1	2
76	1	1	0	0	0	1	2
40	1	0	1	0	0	1	2
41	1	0	1	0	0	1	2
47	1	0	1	0	0	1	2
64	1	1	0	0	0	1	2
57	1	0	1	0	0	1	2
34	1	0	1	0	0	1	2
43	1	0	1	0	0	1	2
59	1	0	1	0	0	1	2
64	1	0	1	0	0	1	2
65	1	1	0	0	0	2	2
57	1	0	1	0	0	1	2
57	1	0	1	0	0	1	2
65	1	0	1	0	0	1	2
58	1	0	1	0	0	1	2
59	1	0	1	0	0	1	2
63	1	0	1	0	0	1	2
63	1	1	0	0	0	1	2
66	1	0	1	0	0	1	2
64	1	0	1	0	0	1	2
57	1	1	0	0	0	1	2
75	1	1	0	0	0	2	2
61	1	0	1	0	0	2	2
56	1	1	0	0	0	2	1
77	1	1	0	0	0	2	1
71	1	0	1	0	0	1	1
50	1	0	1	0	0	1	1
54	1	1	0	0	0	1	1
45	1	0	1	0	0	1	1
75	1	1	0	0	0	1	1
41	1	0	1	0	0	1	1
73	1	1	0	0	0	1	1
54	1	0	1	0	0	1	1
65	1	1	0	0	0	1	1
74	1	0	1	0	0	2	1
68	1	1	0	0	0	2	1
57	1	0	1	0	0	2	1
53	1	0	1	0	0	1	1
62	1	1	0	0	0	1	1
69	1	0	1	0	0	1	1
73	1	1	0	0	0	3	1
63	1	0	1	0	0	1	1
75	1	1	0	0	0	1	1
53	1	1	0	0	0	2	1
37	1	1	0	0	0	1	1
55	1	0	1	0	0	1	1
62	1	0	1	0	0	1	1
77	1	1	0	0	0	1	1
38	1	1	0	0	0	1	1
53	1	0	1	0	0	1	1
72	1	1	0	0	0	1	1
.	1	1	0	0	0	2	1
49	1	1	0	0	0	1	1
59	1	0	1	0	0	1	1
73	1	1	0	0	0	1	1
44	1	0	1	0	0	1	1
76	1	0	1	0	0	1	1
.	1	1	0	0	0	1	1
36	1	0	1	0	0	1	1
59	1	0	1	0	0	1	1
52	1	1	0	0	0	1	1
72	1	1	0	0	0	1	1
33	1	0	1	0	0	1	1
79	1	1	0	0	0	1	1
52	1	1	0	0	0	1	1
50	1	1	0	0	0	1	1
68	1	0	1	0	0	2	1
55	1	0	1	0	0	2	1
80	1	1	0	0	0	1	1
54	1	0	1	0	0	1	1
52	1	0	1	0	0	2	1
59	1	0	1	0	0	3	1
58	1	0	1	0	0	1	1
64	1	1	0	0	0	1	1
59	1	1	0	0	0	1	1
65	1	1	0	0	0	2	1
48	1	1	0	0	0	1	1
50	1	0	1	0	0	1	1
55	1	0	1	0	0	1	1
73	1	1	0	0	0	1	1
78	1	1	0	0	0	1	1
75	1	0	1	0	0	1	1
43	1	0	1	0	0	1	.
40	0	1	0	1	0	1	3
59	0	0	1	1	0	1	3
38	0	0	1	1	0	1	3
52	0	0	1	1	0	1	3
32	0	1	0	1	0	1	2
66	0	1	0	1	0	1	2
36	0	1	0	1	0	1	2
39	0	0	1	1	0	1	2
59	0	0	1	1	0	2	2
38	0	0	1	1	0	1	2
51	0	0	1	1	0	2	2
61	0	0	1	1	0	1	2
41	0	0	1	1	0	1	2
57	0	0	1	1	0	1	2
71	0	1	0	1	0	1	2
26	0	1	0	1	0	2	2
76	0	1	0	1	0	1	2
57	0	0	1	1	0	1	2
53	0	0	1	1	0	2	2
49	0	0	1	1	0	2	2
46	0	1	0	1	0	.	2
50	0	0	1	1	0	1	2
43	0	1	0	1	0	1	2
31	0	0	1	1	0	1	2
49	0	0	1	1	0	1	2
.	0	0	1	1	0	2	2
40	0	0	1	1	0	2	2
45	0	0	1	1	0	1	2
50	0	0	1	1	0	2	2
28	0	1	0	1	0	2	2
70	0	1	0	1	0	2	2
44	0	0	1	1	0	1	2
60	0	0	1	1	0	1	2
38	0	0	1	1	0	1	2
53	0	0	1	1	0	1	2
48	0	0	1	1	0	1	2
48	0	0	1	1	0	1	2
48	0	1	0	1	0	1	2
57	0	0	1	1	0	1	2
43	0	1	0	1	0	1	2
.	0	1	0	1	0	1	2
53	0	0	1	1	0	1	2
.	0	0	1	1	0	1	2
33	0	0	1	1	0	2	2
36	0	1	0	1	0	1	2
58	0	1	0	1	0	2	2
57	0	0	1	1	0	1	2
61	0	0	1	1	0	1	2
61	0	0	1	1	0	2	2
42	0	0	1	1	0	1	1
45	0	1	0	1	0	1	1
48	0	1	0	1	0	2	1
49	0	0	1	1	0	1	1
59	0	0	1	1	0	1	1
47	0	0	1	1	0	1	1
49	0	0	1	1	0	1	1
56	0	1	0	1	0	2	1
44	0	0	1	1	0	1	1
40	0	0	1	1	0	1	1
48	0	1	0	1	0	1	1
54	0	0	1	1	0	1	1
52	0	0	1	1	0	2	1
36	0	0	1	1	0	1	1
63	0	1	0	1	0	2	1
44	0	0	1	1	0	1	1
53	0	0	1	1	0	1	1
38	0	0	1	1	0	1	1
50	0	1	0	1	0	1	1
51	0	0	1	1	0	1	1
41	0	0	1	1	0	1	1
51	0	0	1	1	0	1	1
44	0	0	1	1	0	1	1
45	0	1	0	1	0	1	1
42	0	0	1	1	0	1	1
53	0	0	1	1	0	1	1
46	0	0	1	1	0	2	1
33	0	1	0	1	0	1	1
24	0	0	1	1	0	1	1
61	0	1	0	1	0	1	1
59	0	1	0	1	0	1	1
35	0	1	0	1	0	1	1
35	0	1	0	1	0	1	1
67	0	1	0	1	0	1	1
71	0	1	0	1	0	2	1
33	0	1	0	1	0	1	1
45	0	1	0	1	0	1	1
27	0	1	0	1	0	1	1
45	0	0	1	1	0	1	1
46	0	0	1	1	0	1	1
52	0	0	1	1	0	2	1
53	0	0	1	1	0	2	1
46	0	0	1	1	0	2	1
61	0	0	1	1	0	2	1
34	0	0	1	1	0	2	1
41	0	0	1	1	0	2	1
56	0	1	0	1	0	1	1
52	0	1	0	1	0	1	1
38	0	0	1	1	0	2	1
37	0	1	0	1	0	1	1
65	0	1	0	1	0	1	1
37	0	0	1	1	0	1	1
60	0	0	1	1	0	1	1
49	0	0	1	1	0	1	1
27	0	0	1	1	0	1	1
55	0	0	1	1	0	1	1
70	0	1	0	1	0	2	1
45	0	1	0	1	0	2	1
73	0	1	0	1	0	1	1
47	0	1	0	1	0	1	1
44	0	1	0	1	0	1	1
42	0	1	0	1	0	1	1
53	0	0	1	1	0	1	1
35	0	0	1	1	0	2	1
71	0	1	0	1	0	1	1
78	0	1	0	1	0	1	1
44	0	0	1	1	0	1	1
70	0	0	1	1	0	2	1
55	0	0	1	1	0	2	1
62	0	1	0	1	0	3	1
58	0	0	1	1	0	1	1
.	0	1	0	1	0	1	1
44	0	1	0	1	0	1	1
.	0	1	0	1	0	1	1
34	0	0	1	1	0	1	1
59	0	0	1	1	0	1	1
58	0	0	1	1	0	1	1
45	0	1	0	1	0	1	1
56	0	0	1	1	0	1	1
53	0	0	1	1	0	2	1
55	0	0	1	1	0	1	1
57	0	0	1	1	0	1	1
39	0	0	1	1	0	1	1
37	0	0	1	1	0	2	1
43	0	0	1	1	0	1	1
46	0	0	1	1	0	1	1
48	0	0	1	1	0	1	1
48	0	0	1	1	0	2	1
59	0	0	1	1	0	1	1
64	0	0	1	1	0	1	1
57	0	0	1	1	0	1	1
31	0	1	0	1	0	1	1
30	0	0	1	1	0	1	1
63	0	0	1	1	0	1	1
76	0	0	1	1	0	1	1
44	0	0	1	1	0	1	1
38	0	0	1	1	0	1	1
54	0	0	1	1	0	1	1
38	0	0	1	1	0	1	1
50	0	0	1	1	0	1	1
52	0	0	1	1	0	1	1
50	0	0	1	1	0	2	1
63	0	0	1	1	0	1	1
41	0	0	1	1	0	2	1
40	0	0	1	1	0	1	1
69	0	0	1	1	0	1	1
35	0	1	0	1	0	1	1
32	0	1	0	1	0	1	1
38	0	0	1	1	0	1	1
45	0	0	1	1	0	2	1
51	0	1	0	1	0	2	1
54	0	0	1	1	0	1	1
34	0	0	1	1	0	2	1
60	0	1	0	1	0	1	1
.	0	0	1	1	0	1	1
36	0	0	1	1	0	1	1
42	0	0	1	1	0	1	1
36	0	0	1	1	0	1	1
49	0	0	1	1	0	2	1
50	0	0	1	1	0	1	1
40	0	0	1	1	0	2	1
67	0	1	0	1	0	1	1
46	0	1	0	1	0	1	1
52	0	1	0	1	0	2	1
59	0	0	1	1	0	2	1
46	0	0	1	1	0	1	1
51	0	0	1	1	0	1	1
51	0	1	0	1	0	1	1
51	0	0	1	1	0	1	1
54	0	0	1	1	0	1	1
39	0	0	1	1	0	1	1
47	0	1	0	1	0	1	1
43	0	0	1	1	0	1	1
68	0	0	1	1	0	.	1
68	0	0	1	1	0	1	1
41	0	0	1	1	0	2	1
54	0	0	1	1	0	1	1
30	0	1	0	1	0	2	.
45	0	0	1	1	0	2	.
55	0	0	1	1	0	2	.
54	0	1	0	1	0	1	.
69	0	1	0	1	0	1	.
28	0	1	0	1	0	1	.
51	0	1	0	1	0	1	.
46	0	1	0	1	0	1	.
38	0	1	0	1	0	1	.
29	0	1	0	1	0	1	.
.	0	1	0	1	0	1	.
37	0	0	1	1	0	1	.
34	.	.	.	.	1	1	3
43	.	.	.	.	1	1	3
25	.	.	.	.	1	1	2
47	.	.	.	.	1	2	2
75	.	.	.	.	1	1	2
55	.	.	.	.	1	1	2
45	.	.	.	.	1	1	2
37	.	.	.	.	1	1	2
27	.	.	.	.	1	1	2
36	.	.	.	.	1	1	2
40	.	.	.	.	1	1	2
46	.	.	.	.	1	2	2
24	.	.	.	.	1	1	2
32	.	.	.	.	1	2	2
26	.	.	.	.	1	2	2
42	.	.	.	.	1	1	2
66	.	.	.	.	1	1	2
77	.	.	.	.	1	1	2
25	.	.	.	.	1	1	2
25	.	.	.	.	1	1	2
27	.	.	.	.	1	1	2
43	.	.	.	.	1	1	2
25	.	.	.	.	1	1	2
23	.	.	.	.	1	1	2
37	.	.	.	.	1	2	2
61	.	.	.	.	1	1	2
30	.	.	.	.	1	1	2
42	.	.	.	.	1	2	2
25	.	.	.	.	1	1	2
24	.	.	.	.	1	2	2
87	.	.	.	.	1	1	2
71	.	.	.	.	1	1	2
52	.	.	.	.	1	1	2
43	.	.	.	.	1	2	2
69	.	.	.	.	1	1	2
79	.	.	.	.	1	3	2
40	.	.	.	.	1	1	2
56	.	.	.	.	1	1	2
54	.	.	.	.	1	1	2
64	.	.	.	.	1	1	2
54	.	.	.	.	1	2	2
.	.	.	.	.	1	1	2
.	.	.	.	.	1	1	2
70	.	.	.	.	1	2	1
33	.	.	.	.	1	1	1
34	.	.	.	.	1	2	1
30	.	.	.	.	1	1	1
26	.	.	.	.	1	1	1
35	.	.	.	.	1	1	1
29	.	.	.	.	1	1	1
31	.	.	.	.	1	1	1
25	.	.	.	.	1	1	1
52	.	.	.	.	1	1	1
28	.	.	.	.	1	1	1
27	.	.	.	.	1	2	1
32	.	.	.	.	1	1	1
33	.	.	.	.	1	2	1
41	.	.	.	.	1	2	1
83	.	.	.	.	1	3	1
87	.	.	.	.	1	2	1
27	.	.	.	.	1	2	1
75	.	.	.	.	1	1	1
26	.	.	.	.	1	1	1
23	.	.	.	.	1	1	1
70	.	.	.	.	1	1	1
26	.	.	.	.	1	1	1
74	.	.	.	.	1	1	1
88	.	.	.	.	1	1	1
73	.	.	.	.	1	1	1
60	.	.	.	.	1	1	1
86	.	.	.	.	1	1	1
32	.	.	.	.	1	1	1
23	.	.	.	.	1	1	1
27	.	.	.	.	1	1	1
32	.	.	.	.	1	1	1
43	.	.	.	.	1	1	1
37	.	.	.	.	1	2	1
27	.	.	.	.	1	2	1
27	.	.	.	.	1	1	1
28	.	.	.	.	1	1	1
27	.	.	.	.	1	1	1
29	.	.	.	.	1	1	1
48	.	.	.	.	1	1	1
27	.	.	.	.	1	1	1
29	.	.	.	.	1	1	1
28	.	.	.	.	1	2	1
60	.	.	.	.	1	1	1
56	.	.	.	.	1	2	1
26	.	.	.	.	1	1	1
39	.	.	.	.	1	1	1
36	.	.	.	.	1	2	1
47	.	.	.	.	1	.	1
29	.	.	.	.	1	1	1
38	.	.	.	.	1	2	1
27	.	.	.	.	1	1	1
59	.	.	.	.	1	1	1
31	.	.	.	.	1	1	1
25	.	.	.	.	1	1	1
36	.	.	.	.	1	1	1
37	.	.	.	.	1	2	1
35	.	.	.	.	1	1	1
45	.	.	.	.	1	2	1
60	.	.	.	.	1	1	1
32	.	.	.	.	1	2	1
67	.	.	.	.	1	1	1
59	.	.	.	.	1	1	1
27	.	.	.	.	1	2	1
33	.	.	.	.	1	1	1
59	.	.	.	.	1	1	1
50	.	.	.	.	1	1	1
45	.	.	.	.	1	2	1
55	.	.	.	.	1	1	1
61	.	.	.	.	1	2	1
87	.	.	.	.	1	1	1
68	.	.	.	.	1	1	1
80	.	.	.	.	1	2	1
53	.	.	.	.	1	2	1
71	.	.	.	.	1	1	1
62	.	.	.	.	1	1	1
63	.	.	.	.	1	2	1
57	.	.	.	.	1	2	1
45	.	.	.	.	1	1	1
71	.	.	.	.	1	1	1
52	.	.	.	.	1	1	1
28	.	.	.	.	1	1	1
37	.	.	.	.	1	2	1
22	.	.	.	.	1	1	1
76	.	.	.	.	1	1	1
33	.	.	.	.	1	1	1
60	.	.	.	.	1	1	1
72	.	.	.	.	1	1	1
79	.	.	.	.	1	1	1
80	.	.	.	.	1	2	1
21	.	.	.	.	1	1	1
32	.	.	.	.	1	1	1
76	.	.	.	.	1	1	1
83	.	.	.	.	1	1	1
81	.	.	.	.	1	2	1
83	.	.	.	.	1	2	1
83	.	.	.	.	1	1	1
67	.	.	.	.	1	1	1
41	.	.	.	.	1	1	1
65	.	.	.	.	1	1	1
47	.	.	.	.	1	2	1
44	.	.	.	.	1	2	1
.	.	.	.	.	1	2	1
.	.	.	.	.	1	1	1
.	.	.	.	.	1	1	1
.	.	.	.	.	1	1	1
.	.	.	.	.	1	1	1
.	.	.	.	.	1	2	1
.	.	.	.	.	1	2	1
73	.	.	.	.	1	1	.
34	.	.	.	.	1	2	.
.	.	.	.	.	1	1	.
.	.	.	.	.	1	2	.
